# Supplementary material for: Genomic insights into the ecological versatility of Tetracladium spp
Source: BMC Genomics. 2025 Nov 5;26:998. doi: 10.1186/s12864-025-12146-z (PMC12590662; doi:10.1186/s12864-025-12146-z)
Supplement: Supplementary file 1 — Supplementary Material 1. [file 12864_2025_12146_MOESM1_ESM.xlsx]

## Sheet: T. maxilliforme 
BGC location	BGC class	Span		BGC size (kb)	Most similar known BGC ﻿
		From	To		Biosynthetic product	Natural product class	Similarity (fraction of homologous genes)
Region 5.1	T3PKS	134691	176127	41.436
Region 5.2	NRPS-like	420987	466349	45.362
Region 9.1	NRPS	223220	271465	48.245
Region 9.2	T1PKS	476587	524892	48.305
Region 10.1	NRPS-like	1	22452	22.451
Region 12.1	NRPS-like	1	6876	6.875
Region 23.1	NRPS-like,NRPS	51914	117905	65.991
Region 34.1	NRPS	1061796	1135846	74.05
Region 54.1	NRPS	132781	181396	48.615
Region 64.1	indole	164981	186399	21.418
Region 64.2	T1PKS	786872	834213	47.341
Region 68.1	NRPS-like	34013	56971	22.958
Region 75.1	terpene	317784	341948	24.164	clavaric acid	Terpene	1/1
Region 76.1	terpene	183128	204624	21.496
Region 82.1	NRPS	28497	81081	52.584	enniatins	NRP	1/1
Region 87.1	NRPS	18464	116438	97.974
Region 95.1	terpene	201856	224212	22.356
Region 98.1	terpene	30589	51721	21.132
Region 98.2	NRPS-like,T1PKS	160028	207635	47.607
Region 98.3	NRP-metallophore,NRPS,T1PKS	557557	674576	117.019	ilicicolin H/ilicicolin J/8-epi-ilicicolin H	NRP+Polyketide	4/5
Region 105.1	NRPS-like	18678	63897	45.219
Region 106.1	fungal-RiPP	81147	129616	48.469
Region 106.2	T1PKS	281992	330042	48.05
Region 106.3	NRPS	494019	537686	43.667
Region 106.4	NRPS-like	873862	917678	43.816
Region 106.5	terpene	1826631	1848132	21.501	squalestatin S1	Terpene	2/5
Region 108.1	NRPS	206016	291105	85.089
Region 108.2	NRPS	1856851	1910614	53.763
Region 108.3	T1PKS	2241820	2289592	47.772
Region 112.1	NRPS,T1PKS	80462	145635	65.173	fusaristatin A	NRP+Polyketide	2/5
Region 113.1	NRPS	1457202	1503022	45.82	metachelin C/metachelin A/metachelin A-CE/metachelin B/dimerumic acid 11-mannoside/dimerumic acid	NRP	4/8
Region 113.2	NRPS	1838223	1943573	105.35
Region 114.1	NRPS-like	841626	884587	42.961
Region 117.1	T1PKS	41766	87363	45.597	(-)-Mellein	Polyketide	1/1
Region 117.2	NRPS-like	1139950	1184168	44.218
Region 118.1	fungal-RiPP-like	394596	456358	61.762
Region 126.1	NRPS-like	7048	29907	22.859	phenguignardic acid	NRP	1/1
Region 144.1	NRPS	284504	356559	72.055	aureobasidin A1	NRP	1/1
Region 144.2	NRPS	453925	501190	47.265
Region 144.3	betalactone	1780235	1812020	31.785
Region 144.4	NRPS-like	2081884	2125714	43.83	choline	NRP	1/1
Region 144.5	T1PKS	2190517	2236891	46.374
Region 146.1	T1PKS	78049	125383	47.334
Region 146.2	T1PKS,NRPS-like	161154	211747	50.593	ascochlorin	Terpene+Polyketide	8/8
Region 146.3	NRPS	296343	379662	83.319
Region 146.4	terpene	1052349	1073628	21.279
Region 146.5	NRPS,T1PKS	1208335	1260837	52.502
Region 146.6	T1PKS	1562617	1610992	48.375
Region 161.1	isocyanide-NRP	30000	84980	54.98
Region 161.2	NRPS	225276	288245	62.969
Region 161.3	NRPS-like	364653	407901	43.248

## Sheet: T. marchalianum 
BGC location	BGC class	Span		BGC size (kb)	Most similar known BGC ﻿
		From	To		Biosynthetic product	Natural product class	Similarity (fraction of homologous genes)
Region 104.1	fungal-RiPP-like	19305	81292	61.987
Region 175.1	T1PKS	23585	70169	46.584	solanapyrone A	Polyketide	2/5
Region 253.1	NRPS	1	14731	14.73
Region 309.1	NRPS-like	1	21497	21.496	xenortide A/xenortide B/xenortide C/xenortide D	NRP	2/2
Region 368.1	fungal-RiPP-like	1	19335	19.334
Region 557.1	fungal-RiPP-like	1	75688	75.687
Region 581.1	T1PKS	1	36745	36.744
Region 591.1	NRPS-like	1	16037	16.036
Region 592.1	NRPS-like	17618	60980	43.362
Region 616.1	terpene	9492	30259	20.767
Region 655.1	NRPS	1	19127	19.126
Region 678.1	T1PKS	1008	40827	39.819
Region 679.1	fungal-RiPP-like	1	12679	12.678
Region 738.1	T1PKS	1	35016	35.015
Region 765.1	T1PKS	2798	45351	42.553
Region 769.1	isocyanide-nrp	2812	55935	53.123
Region 825.1	NRPS	5517	51683	46.166	metachelin C/metachelin A/metachelin A-CE/metachelin B/dimerumic acid 11-mannoside/dimerumic acid	NRP	2/8
Region 893.1	NRPS-like	100017	127362	27.345	chaetoglobosin P/chaetoglobosin K/chaetoglobosin A	Alkaloid	2/12
Region 929.1	NRPS-like	3452	46523	43.071
Region 986.1	NRPS-like	1	9967	9.966	phenguignardic acid	NRP	1/1
Region 1357.1	fungal-RiPP-like	1	28376	28.375
Region 1459.1	NRPS-like	6856	51353	44.497	choline	NRP	1/1
