# Supplementary material for: Genomic insights into the ecological versatility of Tetracladium spp
Source: BMC Genomics. 2025 Nov 5;26:998. doi: 10.1186/s12864-025-12146-z (PMC12590662; doi:10.1186/s12864-025-12146-z)
Supplement: Supplementary file 2 — Supplementary Material 2. [file 12864_2025_12146_MOESM2_ESM.xlsx]

## Sheet: Stable1
SHORT_NAME	NAME	ALIAS	PHYLUM	CLASS	ORDER	GENUS	ECOLOGY	JGI_ASSEMBLY_ID	GENOME_SIZE	SCAFFOLDS	COVERAGE	N50	L50	BUSCO_PERCENT	PROTEINS	COMPARITIVE_GENOMICS_PAPER	REFERENCE	DOI
Acephala	Acephala macrosclerotiorum EW76-UTF0540	NA	Ascomycota	Leotiomycetes	Helotiales	Acephala	Multiple ecologies	Acema1	73683338	1695	NA	170000	110	99.3103	21024	Miyauchi et al.,2020	NA	NA
Alternaria	Alternaria alternata SRC1IrK2f	NA	Ascomycota	Dothideomycetes	Pleosporales	Alternaria	Multiple ecologies	Altal1	32990834	79	NA	1100000	12	98.2759	13469	Miyauchi et al.,2020	NA	NA
Amorphotheca	Amorphotheca resinae	Hormoconis resinae	Ascomycota	Leotiomycetes	Heliotales	Amorphotheca	Saprotrophic	Amore1	28632928	32	NA	1980000	6	99.3103	9642	Martino et al.,2018	Martino E et al., 2018	10.1111/nph.14974
Ascobolus	Ascobolus immersus RN42	NA	Ascomycota	Pezizomycetes	Pezizales	Ascobolus	Saprotrophic	Ascim1	59529874	706	NA	270000	60	97.2414	17877	Miyauchi et al.,2020	NA	NA
Ascocoryne	Ascocoryne sarcoides NRRL50072	NA	Ascomycota	Leotiomycetes	Helotiales	Ascocoryne	Multiple ecologies	Ascsa1	34170264	219	NA	400000	27	99.3103	10672	Martino et al.,2018	Gianoulis TA et al., 2012	10.1371/journal.pgen.1002558
Aspergillus1	Aspergillus niger ATCC 1015	Aspergillus nidulans	Ascomycota	Eurotiomycetes	Eurotiales	Aspergillus	Saprotrophic	Aspni7	34853277	24	8.9	1940000	6	NA	11910	Martino et al.,2018	Andersen et al. 2011	10.1101/gr.112169.110
Aspergillus2	Aspergillus clavatus NRRL 1 from AspGD	NA	Ascomycota	Eurotiomycetes	Eurotiales	Aspergillus	Saprotrophic	Aspcl1	27859441	143	NA	2490000	5	98.6207	9121	Miyauchi et al.,2020	NA	NA
Aureobasidium	Aureobasidium pullulans var pullulans EXF-150	NA	Ascomycota	Dothideomycetes	Dothideales	Aureobasidium	Multiple ecologies	Aurpu_var_pul1	29621078	186	NA	1170000	10	98.6207	11866	Miyauchi et al.,2020	NA	NA
Baudoinia	Baudoinia compniacensis UAMH 10762 (4089826)	NA	Ascomycota	Dothideomycetes	Capnodiales	Baudoinia	Saprotrophic	Bauco1	21876451	19	43.53	1300000	7	NA	10513	Martino et al.,2018	Ohm RA et al., 2012	10.1371/journal.ppat.1003037
Bisporella	Bisporella sp. PMI857	NA	Ascomycota	Leotiomycetes	Helotiales	Bisporella	Endophytic	Bissp1	56472170	479	NA	600000	30	97.5862	17945	Miyauchi et al.,2020	NA	NA
Blastobotrys	Blastobotrys (Arxula) adeninivorans	NA	Ascomycota	Saccharomycetes	Saccharomycetales	Blastobotrys	Saprotrophic	Arxad1	11804616	4	NA	3830000	2	NA	6119	Chang et al.,2022	Kunze et al. 2014	10.1186/1754-6834-7-66
Caloscypha	Caloscypha fulgens ATCC 42695	NA	Ascomycota	Pezizomycetes	Pezizales	Caloscypha	Saprotrophic	Calful1	44839139	405	NA	240000	56	92.4138	9203	Miyauchi et al.,2020	NA	NA
Candida	Candida tanzawaensis NRRL Y-17324	NA	Ascomycota	Saccharomycetes	Saccharomycetales	Candida	Saprotrophic	Canta1	13136204	16	NA	1510000	4	98.2759	5895	Miyauchi et al.,2020	NA	NA
Cephaloascus	Cephaloascus albidus ATCC 66658	NA	Ascomycota	Saccharomycetes	Saccharomycetales	Cephaloascus	Saprotrophic	Cepal1_1	15275007	25	87.5	1550000	4	NA	6196	Chang et al.,2022	Jon Karl Magnuson	NA
Chalara	Chalara longipes BDJ	NA	Ascomycota	Leotiomycetes	Helotiales	Chalara	Saprotrophic	Chalo1	52432785	54	NA	2690000	9	98.9655	19765	Martino et al.,2018	Barbi et al., 2020	10.1111/1462-2920.14873
Cyberlindnera	Cyberlindnera jadinii NRRL Y-1542	NA	Ascomycota	Saccharomycetes	Saccharomycetales	Cyberlindnera	Saprotrophic	Cybja1	13018415	76	109.5	700000	6	NA	6038	Chang et al.,2022	Riley et al. 2016	10.1073/pnas.1603941113
Glarea	Glarea lozoyensis ATCC 20868	NA	Ascomycota	Leotiomycetes	Helotiales	Glarea	Saprotrophic	Glalo1	39509734	22	NA	2110000	8	98.6207	13083	Miyauchi et al.,2020	NA	NA
Glonium	Glonium stellatum CBS 207.34	NA	Ascomycota	Dothideomycetes	NA	Glonium	Saprotrophic	Glost2	40521621	2730	NA	30000	395	97.2414	14362	Miyauchi et al.,2020	NA	NA
Gyromitra	Gyromitra esculenta CBS101906	NA	Ascomycota	Pezizomycetes	Pezizales	Gyromitra	Saprotrophic	Gyresc1	45046303	271	NA	540000	27	98.6207	11202	Miyauchi et al.,2020	NA	NA
Hysterium	Hysterium pulicare	NA	Ascomycota	Dothideomycetes	Hysteriales	Hysterium	Saprotrophic	Hyspu1_1	38427427	586	NA	240000	49	NA	12352	Martino et al.,2018	Ohm RA et al., 2012	10.1371/journal.ppat.1003037
Kluyveromyces	Kluyveromyces lactis	NA	Ascomycota	Saccharomycetes	Saccharomycetales	Kluyveromyces	Saprotrophic	Klula1	10689156	6	NA	1750000	3	NA	5076	Chang et al.,2022	Dujon et al., 2004	10.1038/nature02579
Lepidopterella	Lepidopterella palustris	NA	Ascomycota	Dothideomycetes	Mytilinidiales	Lepidopterella	Saprotrophic	Leppa1	45668136	3371	NA	50000	242	98.9655	13870	Miyauchi et al.,2020	NA	NA
Morchella	Morchella importuna SCYDJ1-A1	NA	Ascomycota	Pezizomycetes	Pezizales	Morchella	Saprotrophic	Morimp1	48802685	338	NA	610000	27	97.5862	11971	Miyauchi et al.,2020	NA	NA
Myceliophthora	Myceliophthora thermophila	Sporotrichum thermophile	Ascomycota	Sordariomycetes	Sordariales	Myceliophthora	Saprotrophic	Spoth2	38744216	7	NA	5060000	3	NA	9110	Martino et al.,2018	Berka RM et al., 2011	10.1038/nbt.1976
Neurospora1	Neurospora crassa OR74A	NA	Ascomycota	Sordariomycetes	Sordariales	Neurospora	Multiple ecologies	Neucr2	41037538	20	20	6000000	3	NA	10785	Martino et al.,2018	Galagan JE et al. 2003	10.1038/nature01554
Neurospora2	Neurospora crassa FGSC 73 trp-3	NA	Ascomycota	Sordariomycetes	Sordariales	Neurospora	Multiple ecologies	Neucr_trp3_1	40416174	358	NA	240000	56	99.6552	11978	Miyauchi et al.,2020	NA	NA
Phialocephala	Phialocephala scopiformis 5WS22E1	NA	Ascomycota	Leotiomycetes	Helotiales	Phialocephala	Endophytic	Phisc1	48876257	71	NA	1330000	15	98.6207	18573	Miyauchi et al.,2020	NA	NA
Pichia	Pichia pastoris	Komagataella pastoris	Ascomycota	Saccharomycetes	Saccharomycetales	Pichia	Saprotrophic	Picpa1	9216378	4	1	2390000	2	NA	5040	Chang et al.,2022	De Schutter et al. 2009	10.1038/nbt.1544
Pyronema	Pyronema confluens CBS100304	NA	Ascomycota	Pezizomycetes	Pezizales	Pyronema	Saprotrophic	Pyrco1	50026054	1588	NA	140000	111	97.2414	13367	Miyauchi et al.,2020	NA	NA
Rhytidhysteron	Rhytidhysteron rufulum	NA	Ascomycota	Dothideomycetes	Hysteriales	Rhytidhysteron	Multiple ecologies	Rhyru1_1	40184762	3308	NA	30000	353	NA	12117	Martino et al.,2018	Ohm RA et al., 2012	10.1371/journal.ppat.1003037
Saccharomyces1	Saccharomyces cerevisiae S288C	NA	Ascomycota	Saccharomycetes	Saccharomycetales	Saccharomyces	Saprotrophic	Sacce1	12070898	16	NA	920000	6	NA	6575	Martino et al.,2018	Goffeau et al. 1996	10.1126/science.274.5287.546
Saccharomyces2	Saccharomyces cerevisiae M3837	NA	Ascomycota	Saccharomycetes	Saccharomycetales	Saccharomyces	Saprotrophic	SacceM3837_1	11530290	45	NA	680000	7	98.9655	5969	Miyauchi et al.,2020	NA	NA
Saitoella	Saitoella complicata NRRL Y-17804	NA	Ascomycota	Taphrinomycotina incertae sedis	Taphrinomycotina incertae sedis	Saitoella	Saprotrophic	Saico1	14136186	35	52.49	440000	11	NA	7034	Chang et al.,2022	Riley et al. 2016	10.1073/pnas.1603941113
Sarcoscypha	Sarcoscypha coccinea ATCC 58028	NA	Ascomycota	Pezizomycetes	Pezizales	Sarcoscypha	Saprotrophic	Sarco1	39089751	461	NA	170000	73	98.2759	13738	Miyauchi et al.,2020	NA	NA
Schizosaccharomyces	Schizosaccharomyces pombe	NA	Ascomycota	Schizosaccharomycetes	Schizosaccharomycetales	Schizosaccharomyces	Saprotrophic	Schpo1	12611948	5	NA	4540000	2	NA	5134	Chang et al.,2022	Wood et al. 2002	10.1038/nature724
Thielavia	Thielavia terrestris	NA	Ascomycota	Sordariomycetes	Sordariales	Thielavia	Multiple ecologies	Thite2	36912256	6	NA	9480000	2	NA	9813	Martino et al.,2018	Berka RM et al., 2011	10.1038/nbt.1976
Trichoderma	Trichoderma reesei	NA	Ascomycota	Sordariomycetes	Hypocreales	Trichoderma	Saprotrophic	Trire2	32689233	182	NA	1020000	10	98.2759	9129	Martino et al.,2018	Berka RM et al., 2011	10.1038/nbt.1976
Wickerhamomyces	Wickerhamomyces anomalus NRRL Y-366-8	NA	Ascomycota	Saccharomycetes	Saccharomycetales	Wickerhamomyces	Multiple ecologies	Wican1	14145566	46	NA	2190000	3	95.1724	6423	Miyauchi et al.,2020	NA	NA
Xylaria	Xylaria hypoxylon OSC100004	NA	Ascomycota	Sordariomycetes	Xylariales	Xylaria	Multiple ecologies	Xylhyp1	42850079	990	NA	220000	55	98.2759	13084	Miyauchi et al.,2020	NA	NA
Xylona	Xylona heveae TC161	NA	Ascomycota	Xylonomycetes	Xylonomycetales	Xylona	Endophytic	Xylhe1	24337763	27	NA	1910000	5	100	8205	Miyauchi et al.,2020	Gazis et al. 2016	10.1016/j.funbio.2015.10.002
Yarrowia	Yarrowia lipolytica CLIB122	NA	Ascomycota	Saccharomycetes	Saccharomycetales	Yarrowia	Saprotrophic	Yarli1	20502981	6	NA	3630000	3	NA	6447	Chang et al.,2022	Dujon et al. 2004	10.1371/journal.pone.0162363
