# Supplementary material for: Genomic insights into the ecological versatility of Tetracladium spp
Source: BMC Genomics. 2025 Nov 5;26:998. doi: 10.1186/s12864-025-12146-z (PMC12590662; doi:10.1186/s12864-025-12146-z)
Supplement: Supplementary file 7 — Supplementary Material 7. [file 12864_2025_12146_MOESM7_ESM.xlsx]

## Sheet: BUSCO scores
	Fungi	Leotiomycetes	Helotiales
Max	C:99.1%[S:98.3%,D:0.8%],F:0.0%,M:0.9%	C:83.1%[S:82.5%,D:0.6%],F:2.0%,M:14.9%	C:60.1%[S:59.3%,D:0.8%],F:1.4%,M:38.5%
March	C:91.6%[S:90.5%,D:1.1%],F:3.0%,M:5.4%	C:88.5%[S:88.0%,D:0.5%],F:3.8%,M:7.7%	C:84.9%[S:84.2%,D:0.7%],F:2.6%,M:12.5%

## Sheet: Missing BUSCO IDs
Fungi		Leotiomycetes		Helotiales
Max	March	Max	March	Max	March
219236at4751	13224at4751	10044at147548	10044at147548	10019at5178	10000at5178
231468at4751	145378at4751	10074at147548	1013at147548	10032at5178	1004at5178
296024at4751	156073at4751	10124at147548	10167at147548	10034at5178	10067at5178
317276at4751	173995at4751	10161at147548	1034at147548	1003at5178	10089at5178
389547at4751	189573at4751	10223at147548	10410at147548	1004at5178	10091at5178
422764at4751	203109at4751	10276at147548	10546at147548	10052at5178	10120at5178
470813at4751	211442at4751	10286at147548	10628at147548	10056at5178	10136at5178
	235105at4751	10307at147548	1072at147548	10059at5178	10147at5178
	235463at4751	1036at147548	10755at147548	10062at5178	10191at5178
	257330at4751	10410at147548	10770at147548	10082at5178	1019at5178
	258245at4751	10426at147548	1077at147548	10090at5178	10222at5178
	281920at4751	10451at147548	10810at147548	10096at5178	10247at5178
	298379at4751	10585at147548	10931at147548	10101at5178	10257at5178
	304547at4751	10628at147548	10933at147548	1010at5178	10269at5178
	315551at4751	10755at147548	10964at147548	10112at5178	10307at5178
	315802at4751	10933at147548	11268at147548	10120at5178	1032at5178
	321416at4751	11118at147548	1128at147548	10136at5178	10338at5178
	327748at4751	11162at147548	11317at147548	10137at5178	10346at5178
	343196at4751	11200at147548	1147at147548	10147at5178	10426at5178
	351646at4751	1144at147548	11698at147548	10159at5178	10489at5178
	354679at4751	11505at147548	1171at147548	10170at5178	10512at5178
	362218at4751	1152at147548	11864at147548	10173at5178	10528at5178
	370952at4751	11580at147548	12549at147548	10175at5178	10629at5178
	372972at4751	11588at147548	12608at147548	10191at5178	10671at5178
	387759at4751	11635at147548	12789at147548	10196at5178	10677at5178
	389547at4751	11658at147548	12922at147548	10199at5178	10688at5178
	406793at4751	11762at147548	13045at147548	1019at5178	10702at5178
	408419at4751	11840at147548	1311at147548	10206at5178	10715at5178
	418680at4751	12005at147548	13305at147548	10207at5178	10736at5178
	419868at4751	12227at147548	13322at147548	10222at5178	10749at5178
	421687at4751	12238at147548	1349at147548	10235at5178	10769at5178
	422151at4751	12330at147548	1365at147548	10247at5178	10802at5178
	427250at4751	12369at147548	13695at147548	10253at5178	10878at5178
	445210at4751	12429at147548	13733at147548	10257at5178	10892at5178
	454840at4751	12677at147548	13776at147548	10268at5178	10894at5178
	457544at4751	12738at147548	13809at147548	10269at5178	11039at5178
	470813at4751	12789at147548	13830at147548	10307at5178	11069at5178
	481052at4751	12922at147548	13889at147548	10309at5178	11152at5178
	52541at4751	13045at147548	14176at147548	10338at5178	11159at5178
	73771at4751	13104at147548	14415at147548	10354at5178	11202at5178
	76893at4751	13135at147548	14421at147548	10355at5178	1120at5178
		13187at147548	1448at147548	10358at5178	11238at5178
		13190at147548	1478at147548	10376at5178	1127at5178
		13209at147548	14803at147548	10378at5178	11329at5178
		1321at147548	15000at147548	10387at5178	1132at5178
		13222at147548	15092at147548	10390at5178	11340at5178
		13229at147548	15236at147548	10411at5178	11348at5178
		13283at147548	15292at147548	10428at5178	11389at5178
		13309at147548	15350at147548	10429at5178	11445at5178
		13330at147548	15352at147548	1042at5178	11616at5178
		13374at147548	15713at147548	1044at5178	1161at5178
		13432at147548	15759at147548	10454at5178	11623at5178
		13464at147548	15893at147548	10473at5178	11708at5178
		13484at147548	15899at147548	10487at5178	11719at5178
		1349at147548	160at147548	10519at5178	11806at5178
		13627at147548	16173at147548	10528at5178	1189at5178
		13695at147548	1622at147548	10544at5178	11902at5178
		13776at147548	16237at147548	10559at5178	11903at5178
		13809at147548	16347at147548	10582at5178	1190at5178
		13815at147548	16430at147548	10598at5178	11944at5178
		13830at147548	16432at147548	1061at5178	11963at5178
		13918at147548	1648at147548	10625at5178	12078at5178
		13940at147548	16669at147548	10629at5178	12095at5178
		1403at147548	16697at147548	10638at5178	12109at5178
		14289at147548	16704at147548	10643at5178	12131at5178
		14415at147548	16728at147548	10656at5178	12174at5178
		1445at147548	17329at147548	10657at5178	12183at5178
		1448at147548	17351at147548	1066at5178	12184at5178
		14500at147548	17375at147548	10673at5178	12224at5178
		14514at147548	17414at147548	10674at5178	12249at5178
		14590at147548	17451at147548	10676at5178	12251at5178
		14606at147548	17472at147548	10677at5178	12304at5178
		14614at147548	17482at147548	10678at5178	12353at5178
		1478at147548	17693at147548	10740at5178	12447at5178
		15092at147548	17751at147548	10741at5178	12480at5178
		15112at147548	17780at147548	10747at5178	12483at5178
		15135at147548	1779at147548	10749at5178	12488at5178
		15197at147548	17836at147548	1075at5178	12527at5178
		15350at147548	17848at147548	10763at5178	1252at5178
		15600at147548	17877at147548	10769at5178	12551at5178
		15610at147548	18266at147548	10805at5178	12614at5178
		15898at147548	18601at147548	10808at5178	1261at5178
		15899at147548	18800at147548	1080at5178	12633at5178
		158at147548	18831at147548	10833at5178	12641at5178
		15901at147548	18908at147548	10848at5178	12660at5178
		1595at147548	19531at147548	10870at5178	12692at5178
		16032at147548	19549at147548	10879at5178	12710at5178
		16133at147548	19875at147548	10894at5178	12752at5178
		16185at147548	19897at147548	10903at5178	12836at5178
		1622at147548	19993at147548	10937at5178	12862at5178
		16333at147548	20250at147548	1093at5178	12874at5178
		16345at147548	20351at147548	10942at5178	12879at5178
		16347at147548	2055at147548	1094at5178	12888at5178
		16362at147548	20619at147548	1095at5178	12964at5178
		16416at147548	2063at147548	10971at5178	1298at5178
		16430at147548	20707at147548	10976at5178	13032at5178
		16445at147548	20720at147548	10977at5178	13057at5178
		16669at147548	20980at147548	10988at5178	13063at5178
		16671at147548	21013at147548	10999at5178	13111at5178
		16704at147548	21017at147548	11001at5178	13143at5178
		16782at147548	21095at147548	11010at5178	13177at5178
		16789at147548	21181at147548	11039at5178	13191at5178
		16791at147548	21184at147548	11064at5178	13287at5178
		16847at147548	21233at147548	11069at5178	1332at5178
		16898at147548	21294at147548	11090at5178	13334at5178
		16905at147548	2133at147548	11097at5178	13368at5178
		16924at147548	21509at147548	11112at5178	13378at5178
		17025at147548	21671at147548	11120at5178	13390at5178
		17225at147548	21686at147548	11135at5178	13429at5178
		17234at147548	21721at147548	11138at5178	13469at5178
		17299at147548	21850at147548	11139at5178	13478at5178
		17303at147548	21887at147548	11143at5178	13583at5178
		17310at147548	21943at147548	11173at5178	13700at5178
		17357at147548	22414at147548	11191at5178	1374at5178
		17375at147548	22589at147548	11192at5178	13758at5178
		17422at147548	22665at147548	11203at5178	13782at5178
		17472at147548	22720at147548	11208at5178	13818at5178
		1747at147548	22798at147548	1120at5178	13842at5178
		17848at147548	22853at147548	11218at5178	13879at5178
		17871at147548	22855at147548	1121at5178	13897at5178
		17877at147548	23442at147548	11220at5178	13936at5178
		17878at147548	23580at147548	11263at5178	13968at5178
		18336at147548	24144at147548	11266at5178	14022at5178
		18382at147548	2433at147548	1127at5178	14052at5178
		18443at147548	24522at147548	11282at5178	14075at5178
		18476at147548	24532at147548	11293at5178	14135at5178
		1861at147548	24644at147548	11298at5178	14206at5178
		18800at147548	25241at147548	11304at5178	14234at5178
		18809at147548	25270at147548	11316at5178	14248at5178
		18831at147548	25331at147548	11325at5178	14315at5178
		18868at147548	25377at147548	1132at5178	14316at5178
		18874at147548	25646at147548	11341at5178	14332at5178
		18908at147548	2569at147548	11348at5178	14367at5178
		19011at147548	25775at147548	11389at5178	14419at5178
		19051at147548	2583at147548	11390at5178	14452at5178
		19052at147548	25847at147548	11404at5178	1451at5178
		19160at147548	26196at147548	11409at5178	14541at5178
		19200at147548	26321at147548	11430at5178	14587at5178
		19375at147548	26515at147548	11432at5178	14593at5178
		19510at147548	26533at147548	11438at5178	14720at5178
		19531at147548	26702at147548	11441at5178	14732at5178
		19557at147548	26777at147548	11445at5178	14754at5178
		19920at147548	26785at147548	11449at5178	1475at5178
		19972at147548	26815at147548	11453at5178	14794at5178
		20118at147548	26928at147548	11466at5178	14810at5178
		20182at147548	26960at147548	1146at5178	14858at5178
		20289at147548	2697at147548	11494at5178	14892at5178
		20351at147548	27269at147548	11497at5178	14924at5178
		20406at147548	27293at147548	11506at5178	14936at5178
		20435at147548	27312at147548	11520at5178	14948at5178
		20574at147548	2743at147548	11533at5178	14953at5178
		20720at147548	27502at147548	11549at5178	14996at5178
		20774at147548	27547at147548	11559at5178	14at5178
		20980at147548	27580at147548	11587at5178	15095at5178
		20994at147548	27593at147548	11593at5178	1509at5178
		21013at147548	27675at147548	11603at5178	15226at5178
		21020at147548	27726at147548	11616at5178	15256at5178
		2105at147548	27755at147548	1161at5178	15304at5178
		21119at147548	27882at147548	11623at5178	15311at5178
		21181at147548	27921at147548	11677at5178	15312at5178
		21233at147548	2810at147548	11679at5178	15336at5178
		21253at147548	2828at147548	11683at5178	15366at5178
		21281at147548	28863at147548	1169at5178	15432at5178
		21287at147548	28937at147548	11708at5178	15456at5178
		21449at147548	2913at147548	11719at5178	15507at5178
		2147at147548	2932at147548	1172at5178	15558at5178
		21671at147548	29377at147548	11740at5178	1555at5178
		21840at147548	29418at147548	11769at5178	1558at5178
		21850at147548	29495at147548	11771at5178	15644at5178
		21869at147548	29551at147548	11783at5178	15668at5178
		21887at147548	29689at147548	11786at5178	15683at5178
		21943at147548	29691at147548	11796at5178	15697at5178
		22020at147548	29720at147548	11801at5178	15782at5178
		22175at147548	30019at147548	11806at5178	15833at5178
		22214at147548	30107at147548	11853at5178	15840at5178
		22221at147548	30203at147548	11857at5178	15841at5178
		22336at147548	30409at147548	11885at5178	15846at5178
		22414at147548	30594at147548	11895at5178	15912at5178
		22466at147548	30978at147548	11896at5178	15914at5178
		22514at147548	3138at147548	11902at5178	15935at5178
		22539at147548	31423at147548	11903at5178	15942at5178
		22655at147548	31615at147548	11938at5178	15992at5178
		22660at147548	31710at147548	11942at5178	15at5178
		22665at147548	3186at147548	11947at5178	16025at5178
		22720at147548	32285at147548	11949at5178	16028at5178
		22798at147548	32355at147548	11963at5178	16108at5178
		22853at147548	3236at147548	11969at5178	16145at5178
		22855at147548	32422at147548	11973at5178	16170at5178
		2294at147548	32706at147548	11974at5178	16183at5178
		23133at147548	3286at147548	11978at5178	16244at5178
		23179at147548	32924at147548	1198at5178	16283at5178
		23198at147548	33015at147548	12007at5178	16340at5178
		23309at147548	33022at147548	12030at5178	16422at5178
		23495at147548	336at147548	12033at5178	16446at5178
		2359at147548	34075at147548	12040at5178	16460at5178
		23603at147548	34106at147548	12042at5178	16505at5178
		23629at147548	34427at147548	12053at5178	1650at5178
		23717at147548	3443at147548	1206at5178	16524at5178
		23730at147548	3492at147548	12078at5178	16539at5178
		23797at147548	3512at147548	12095at5178	1656at5178
		23835at147548	35182at147548	12109at5178	16572at5178
		2394at147548	36288at147548	1210at5178	16585at5178
		24091at147548	3753at147548	12110at5178	1660at5178
		24117at147548	4088at147548	12114at5178	16620at5178
		2425at147548	4142at147548	12131at5178	16623at5178
		24313at147548	415at147548	12140at5178	16626at5178
		24319at147548	4243at147548	12156at5178	16640at5178
		24324at147548	4458at147548	12164at5178	16647at5178
		24532at147548	45at147548	12174at5178	1669at5178
		2457at147548	4717at147548	12179at5178	16721at5178
		24607at147548	4777at147548	1217at5178	16746at5178
		24638at147548	4936at147548	12182at5178	16753at5178
		24644at147548	5036at147548	12183at5178	16755at5178
		24663at147548	5067at147548	12184at5178	16768at5178
		2466at147548	517at147548	12219at5178	16770at5178
		24730at147548	5295at147548	12224at5178	16857at5178
		24745at147548	5388at147548	1222at5178	16937at5178
		24765at147548	5460at147548	12240at5178	16955at5178
		24831at147548	5710at147548	12251at5178	16972at5178
		24842at147548	5764at147548	12270at5178	17005at5178
		24991at147548	582at147548	12304at5178	17041at5178
		25032at147548	6127at147548	12328at5178	17081at5178
		2503at147548	6428at147548	12353at5178	1712at5178
		25081at147548	6552at147548	12375at5178	1713at5178
		25214at147548	6566at147548	12385at5178	17142at5178
		25288at147548	6628at147548	12390at5178	17179at5178
		25452at147548	6748at147548	12428at5178	17192at5178
		25596at147548	6981at147548	12432at5178	17201at5178
		25646at147548	7144at147548	12435at5178	17229at5178
		25669at147548	7194at147548	12447at5178	1732at5178
		2569at147548	7203at147548	12449at5178	17331at5178
		2575at147548	7249at147548	12463at5178	1736at5178
		25764at147548	7279at147548	12483at5178	17372at5178
		25775at147548	7305at147548	12488at5178	17374at5178
		2599at147548	75at147548	12491at5178	17380at5178
		26100at147548	7649at147548	12522at5178	17411at5178
		26223at147548	7745at147548	12524at5178	17479at5178
		26321at147548	7838at147548	12527at5178	17480at5178
		26326at147548	7954at147548	1252at5178	17518at5178
		26339at147548	8137at147548	12541at5178	1752at5178
		26356at147548	8250at147548	12542at5178	17553at5178
		26515at147548	8261at147548	12543at5178	1755at5178
		26702at147548	8458at147548	12549at5178	1757at5178
		26716at147548	9217at147548	12551at5178	17580at5178
		26732at147548	9386at147548	12564at5178	175at5178
		26777at147548	9604at147548	1256at5178	17721at5178
		26785at147548	9607at147548	12572at5178	17734at5178
		26786at147548	9775at147548	12582at5178	17776at5178
		26811at147548	9818at147548	12583at5178	17849at5178
		26834at147548	9838at147548	12590at5178	17866at5178
		26835at147548		12599at5178	17879at5178
		26928at147548		12604at5178	1791at5178
		26960at147548		12623at5178	17960at5178
		2697at147548		12628at5178	1798at5178
		27185at147548		12633at5178	1799at5178
		27259at147548		12673at5178	18011at5178
		27431at147548		12682at5178	18015at5178
		27438at147548		12692at5178	18026at5178
		27566at147548		12707at5178	18029at5178
		2766at147548		12710at5178	18055at5178
		27715at147548		12718at5178	18086at5178
		27725at147548		12726at5178	18136at5178
		27726at147548		12741at5178	18254at5178
		2772at147548		12747at5178	18395at5178
		27856at147548		12752at5178	18403at5178
		27882at147548		1275at5178	18434at5178
		27911at147548		12768at5178	18446at5178
		27960at147548		12795at5178	18458at5178
		281at147548		12797at5178	18467at5178
		28306at147548		12807at5178	18480at5178
		28368at147548		12832at5178	18493at5178
		28499at147548		12836at5178	18538at5178
		28500at147548		12841at5178	18561at5178
		28536at147548		12879at5178	18578at5178
		28592at147548		12888at5178	18582at5178
		28607at147548		1288at5178	18622at5178
		28622at147548		12895at5178	18704at5178
		28714at147548		12909at5178	18726at5178
		2883at147548		1290at5178	18784at5178
		28856at147548		12926at5178	18800at5178
		28884at147548		12930at5178	18833at5178
		28975at147548		12950at5178	18846at5178
		28986at147548		12964at5178	18862at5178
		29184at147548		1296at5178	18870at5178
		292at147548		12973at5178	188at5178
		29377at147548		12979at5178	18989at5178
		29381at147548		12991at5178	18993at5178
		29479at147548		12995at5178	19061at5178
		29495at147548		12997at5178	19068at5178
		29508at147548		13006at5178	19080at5178
		29531at147548		13018at5178	19189at5178
		29577at147548		13032at5178	19285at5178
		295at147548		13034at5178	19296at5178
		29607at147548		13042at5178	19298at5178
		29689at147548		13045at5178	19305at5178
		29691at147548		13048at5178	19441at5178
		2969at147548		13051at5178	19475at5178
		29720at147548		13055at5178	19553at5178
		29721at147548		13057at5178	1958at5178
		29745at147548		13070at5178	19625at5178
		29886at147548		13077at5178	19670at5178
		30029at147548		13088at5178	19745at5178
		30293at147548		13095at5178	1979at5178
		3036at147548		13111at5178	19823at5178
		30372at147548		13112at5178	19861at5178
		30409at147548		13117at5178	19894at5178
		3042at147548		13119at5178	19897at5178
		30569at147548		13125at5178	1993at5178
		30581at147548		13147at5178	19958at5178
		30719at147548		13160at5178	1999at5178
		30942at147548		13199at5178	20114at5178
		30978at147548		1322at5178	20137at5178
		31002at147548		13257at5178	20164at5178
		31139at147548		13259at5178	20179at5178
		31318at147548		13269at5178	20213at5178
		31358at147548		13283at5178	20229at5178
		31412at147548		13287at5178	20232at5178
		31414at147548		13293at5178	20377at5178
		31438at147548		13295at5178	2037at5178
		31456at147548		13297at5178	2041at5178
		3149at147548		13311at5178	20487at5178
		31531at147548		13313at5178	20546at5178
		31615at147548		13314at5178	20617at5178
		316at147548		13368at5178	20740at5178
		31704at147548		13374at5178	20772at5178
		31716at147548		13378at5178	20864at5178
		31788at147548		13380at5178	20873at5178
		3179at147548		13385at5178	208at5178
		31821at147548		13386at5178	20910at5178
		3186at147548		13390at5178	20937at5178
		31871at147548		13408at5178	20984at5178
		31972at147548		13417at5178	20997at5178
		32027at147548		13429at5178	21033at5178
		32040at147548		13432at5178	21042at5178
		32063at147548		13433at5178	21103at5178
		32074at147548		13463at5178	21215at5178
		32096at147548		13464at5178	21229at5178
		32152at147548		13473at5178	21238at5178
		32338at147548		13478at5178	21251at5178
		32345at147548		1347at5178	21258at5178
		32355at147548		13483at5178	2125at5178
		32382at147548		13529at5178	21271at5178
		32422at147548		13531at5178	21299at5178
		32431at147548		13588at5178	2131at5178
		32469at147548		13596at5178	21334at5178
		32636at147548		13605at5178	21490at5178
		32646at147548		13608at5178	21491at5178
		32647at147548		1361at5178	2151at5178
		32706at147548		13652at5178	21556at5178
		3279at147548		13665at5178	21587at5178
		32846at147548		13667at5178	21662at5178
		32879at147548		13673at5178	216at5178
		32898at147548		13678at5178	21782at5178
		3293at147548		13686at5178	21873at5178
		33015at147548		13691at5178	21876at5178
		33022at147548		13698at5178	2194at5178
		33037at147548		1369at5178	22054at5178
		33138at147548		13707at5178	22138at5178
		33149at147548		13713at5178	22189at5178
		33189at147548		13714at5178	22211at5178
		33535at147548		13717at5178	22317at5178
		33567at147548		1371at5178	22323at5178
		33690at147548		13782at5178	22775at5178
		3372at147548		13786at5178	22776at5178
		33778at147548		1379at5178	22779at5178
		33826at147548		13818at5178	22801at5178
		33910at147548		13819at5178	22861at5178
		3392at147548		13839at5178	22879at5178
		3395at147548		13842at5178	22909at5178
		33992at147548		13855at5178	2290at5178
		34037at147548		1386at5178	23017at5178
		34100at147548		13875at5178	23052at5178
		34467at147548		13879at5178	2305at5178
		344at147548		13897at5178	23077at5178
		3458at147548		13901at5178	23139at5178
		3496at147548		13921at5178	2319at5178
		3499at147548		1392at5178	23300at5178
		35112at147548		13936at5178	23323at5178
		35588at147548		13946at5178	23391at5178
		35619at147548		13972at5178	23422at5178
		35660at147548		13998at5178	23437at5178
		35960at147548		14004at5178	23587at5178
		36288at147548		14061at5178	2369at5178
		36751at147548		14069at5178	2378at5178
		370at147548		14074at5178	2396at5178
		3753at147548		14094at5178	23at5178
		3786at147548		14116at5178	2442at5178
		3792at147548		14136at5178	246at5178
		3888at147548		1413at5178	2518at5178
		3925at147548		14158at5178	252at5178
		3948at147548		14177at5178	255at5178
		415at147548		14186at5178	2564at5178
		420at147548		14201at5178	2571at5178
		4247at147548		14203at5178	2604at5178
		4280at147548		14206at5178	2700at5178
		4304at147548		1421at5178	2736at5178
		4312at147548		14223at5178	2743at5178
		4324at147548		14229at5178	2751at5178
		4424at147548		14248at5178	2795at5178
		4458at147548		1425at5178	294at5178
		4638at147548		1426at5178	2978at5178
		4705at147548		1430at5178	3000at5178
		4717at147548		14310at5178	3037at5178
		4799at147548		14313at5178	3058at5178
		4820at147548		14315at5178	30at5178
		4937at147548		14316at5178	3109at5178
		497at147548		14319at5178	3116at5178
		5087at147548		14331at5178	3139at5178
		5175at147548		1435at5178	3145at5178
		519at147548		14379at5178	3157at5178
		521at147548		14381at5178	3274at5178
		5229at147548		14384at5178	3354at5178
		5246at147548		14410at5178	3355at5178
		5295at147548		14419at5178	335at5178
		5316at147548		14458at5178	3373at5178
		5363at147548		14459at5178	3414at5178
		5379at147548		14464at5178	3437at5178
		5394at147548		14465at5178	3446at5178
		5401at147548		14486at5178	3448at5178
		5685at147548		14500at5178	3501at5178
		5710at147548		14507at5178	3511at5178
		5747at147548		1453at5178	355at5178
		5770at147548		14541at5178	3605at5178
		5806at147548		14542at5178	3658at5178
		586at147548		14548at5178	3703at5178
		5900at147548		14569at5178	3706at5178
		5914at147548		14582at5178	3710at5178
		5957at147548		14597at5178	3711at5178
		5959at147548		14616at5178	3727at5178
		6132at147548		14621at5178	3732at5178
		6199at147548		14651at5178	3834at5178
		6298at147548		14679at5178	3886at5178
		6415at147548		14698at5178	3941at5178
		6484at147548		14732at5178	3980at5178
		6552at147548		14740at5178	3998at5178
		6566at147548		14741at5178	4074at5178
		6617at147548		14754at5178	4091at5178
		6628at147548		1475at5178	4129at5178
		6725at147548		1476at5178	4173at5178
		6749at147548		14782at5178	4211at5178
		6957at147548		14786at5178	4221at5178
		7103at147548		14794at5178	427at5178
		7127at147548		14796at5178	4379at5178
		7144at147548		14808at5178	4389at5178
		7203at147548		14810at5178	4468at5178
		7249at147548		14815at5178	447at5178
		7305at147548		14827at5178	4494at5178
		7318at147548		1484at5178	4507at5178
		7477at147548		14851at5178	4515at5178
		7637at147548		1485at5178	4517at5178
		7715at147548		14867at5178	4528at5178
		7779at147548		14873at5178	4549at5178
		7792at147548		14877at5178	4562at5178
		7814at147548		14884at5178	4566at5178
		7822at147548		14886at5178	463at5178
		7838at147548		1488at5178	4685at5178
		7901at147548		14892at5178	4691at5178
		8044at147548		14909at5178	4719at5178
		8131at147548		14942at5178	4744at5178
		8261at147548		14947at5178	4804at5178
		8285at147548		14949at5178	4819at5178
		8443at147548		14953at5178	4855at5178
		8473at147548		14955at5178	4872at5178
		8713at147548		14961at5178	4901at5178
		8786at147548		14979at5178	4940at5178
		8794at147548		14996at5178	497at5178
		8818at147548		15022at5178	4980at5178
		8851at147548		15025at5178	5072at5178
		8886at147548		15032at5178	5098at5178
		8939at147548		15036at5178	5106at5178
		9019at147548		15053at5178	511at5178
		909at147548		15055at5178	516at5178
		9100at147548		15069at5178	5222at5178
		9189at147548		15095at5178	5250at5178
		9197at147548		15106at5178	5259at5178
		9433at147548		1511at5178	5314at5178
		9457at147548		15148at5178	532at5178
		968at147548		15163at5178	5357at5178
		9709at147548		15174at5178	543at5178
		9772at147548		15176at5178	544at5178
		9925at147548		15180at5178	5485at5178
		9978at147548		15181at5178	5487at5178
				15205at5178	5551at5178
				15229at5178	5564at5178
				15233at5178	5610at5178
				15244at5178	5625at5178
				15256at5178	563at5178
				15292at5178	5665at5178
				15296at5178	5666at5178
				15298at5178	5683at5178
				15299at5178	56at5178
				15300at5178	5728at5178
				15304at5178	5766at5178
				15312at5178	5775at5178
				15322at5178	5838at5178
				1532at5178	586at5178
				15336at5178	589at5178
				15343at5178	5920at5178
				15351at5178	5939at5178
				15361at5178	5953at5178
				15366at5178	5956at5178
				15378at5178	5995at5178
				15380at5178	6007at5178
				15384at5178	6018at5178
				15394at5178	6036at5178
				153at5178	603at5178
				15404at5178	6070at5178
				15407at5178	6087at5178
				15411at5178	6121at5178
				15413at5178	6176at5178
				15419at5178	6197at5178
				15432at5178	6209at5178
				15454at5178	6216at5178
				15456at5178	6217at5178
				15458at5178	6236at5178
				1545at5178	6254at5178
				15469at5178	626at5178
				15475at5178	6284at5178
				15478at5178	6336at5178
				15505at5178	6343at5178
				15507at5178	6344at5178
				15512at5178	6356at5178
				15551at5178	6425at5178
				15553at5178	6439at5178
				15554at5178	6449at5178
				15558at5178	6482at5178
				1558at5178	6534at5178
				15602at5178	6552at5178
				15603at5178	6572at5178
				15615at5178	6575at5178
				15662at5178	6591at5178
				15663at5178	6652at5178
				15668at5178	6704at5178
				15678at5178	677at5178
				15683at5178	6783at5178
				1568at5178	6829at5178
				15709at5178	6881at5178
				15724at5178	6934at5178
				15725at5178	6977at5178
				15729at5178	697at5178
				15758at5178	7022at5178
				15765at5178	7078at5178
				15771at5178	7106at5178
				15774at5178	7208at5178
				15780at5178	7214at5178
				15783at5178	7226at5178
				15799at5178	7255at5178
				157at5178	725at5178
				15803at5178	7274at5178
				15830at5178	7306at5178
				15833at5178	7379at5178
				15841at5178	7436at5178
				15846at5178	7464at5178
				15867at5178	746at5178
				15880at5178	7565at5178
				15911at5178	7635at5178
				15914at5178	7638at5178
				15922at5178	769at5178
				15931at5178	76at5178
				15935at5178	7700at5178
				15943at5178	7758at5178
				15975at5178	7791at5178
				15986at5178	7815at5178
				15992at5178	7869at5178
				16002at5178	7903at5178
				16008at5178	7920at5178
				16015at5178	7944at5178
				16025at5178	7952at5178
				16028at5178	7995at5178
				16035at5178	8019at5178
				1603at5178	8146at5178
				16044at5178	8165at5178
				16054at5178	81at5178
				16059at5178	8206at5178
				16071at5178	8236at5178
				16072at5178	8259at5178
				16073at5178	8294at5178
				16085at5178	830at5178
				16098at5178	8362at5178
				16104at5178	8372at5178
				16109at5178	8385at5178
				16130at5178	8411at5178
				1613at5178	8412at5178
				16151at5178	8483at5178
				1616at5178	8490at5178
				16183at5178	8523at5178
				16191at5178	8530at5178
				16194at5178	8566at5178
				16223at5178	8580at5178
				1623at5178	8689at5178
				16244at5178	86at5178
				1628at5178	8734at5178
				16298at5178	8814at5178
				16305at5178	8825at5178
				16329at5178	8834at5178
				1633at5178	883at5178
				16340at5178	8848at5178
				16350at5178	8851at5178
				16353at5178	8894at5178
				16369at5178	8904at5178
				16372at5178	8952at5178
				16380at5178	8972at5178
				16387at5178	9008at5178
				163at5178	900at5178
				16422at5178	9027at5178
				16441at5178	9044at5178
				16456at5178	9055at5178
				16460at5178	9067at5178
				16476at5178	9091at5178
				1648at5178	9096at5178
				16494at5178	9097at5178
				16498at5178	9106at5178
				1650at5178	9124at5178
				16510at5178	9161at5178
				16514at5178	9169at5178
				16524at5178	9304at5178
				16539at5178	9319at5178
				16551at5178	9396at5178
				16559at5178	9460at5178
				16561at5178	9462at5178
				16566at5178	946at5178
				16569at5178	9474at5178
				16572at5178	9514at5178
				16574at5178	9538at5178
				16581at5178	9549at5178
				16585at5178	9551at5178
				16588at5178	9569at5178
				16600at5178	9574at5178
				16610at5178	960at5178
				16620at5178	9678at5178
				16626at5178	9696at5178
				16640at5178	9709at5178
				16658at5178	9710at5178
				1666at5178	9714at5178
				16681at5178	9725at5178
				16685at5178	972at5178
				1669at5178	973at5178
				16700at5178	9743at5178
				16701at5178	9796at5178
				16703at5178	9805at5178
				1670at5178	9815at5178
				16721at5178	9859at5178
				16739at5178	9885at5178
				16746at5178	9902at5178
				16755at5178	9934at5178
				16768at5178	9944at5178
				16770at5178	9958at5178
				16776at5178
				16788at5178
				1678at5178
				16803at5178
				16818at5178
				16820at5178
				16821at5178
				16838at5178
				16857at5178
				1685at5178
				16896at5178
				16905at5178
				16908at5178
				16914at5178
				16916at5178
				16923at5178
				16924at5178
				16925at5178
				16955at5178
				16972at5178
				16984at5178
				1698at5178
				17005at5178
				17007at5178
				17034at5178
				17040at5178
				17051at5178
				17059at5178
				17070at5178
				17086at5178
				1708at5178
				17127at5178
				1712at5178
				1713at5178
				17149at5178
				17151at5178
				17164at5178
				17171at5178
				17172at5178
				17191at5178
				17192at5178
				17208at5178
				17229at5178
				17243at5178
				17282at5178
				1732at5178
				17331at5178
				17354at5178
				1736at5178
				17372at5178
				17391at5178
				17396at5178
				17403at5178
				17411at5178
				17436at5178
				17474at5178
				17477at5178
				1747at5178
				17480at5178
				17518at5178
				1752at5178
				17537at5178
				17538at5178
				17552at5178
				17553at5178
				17555at5178
				17580at5178
				175at5178
				17610at5178
				17612at5178
				17614at5178
				17621at5178
				17648at5178
				17701at5178
				17714at5178
				17715at5178
				17718at5178
				17721at5178
				17726at5178
				17755at5178
				17757at5178
				17764at5178
				17772at5178
				17776at5178
				17780at5178
				17788at5178
				17791at5178
				1779at5178
				17825at5178
				17826at5178
				17849at5178
				17864at5178
				17866at5178
				17882at5178
				17895at5178
				17899at5178
				1791at5178
				17934at5178
				1794at5178
				17958at5178
				17960at5178
				17966at5178
				17976at5178
				17979at5178
				17987at5178
				1798at5178
				17993at5178
				1799at5178
				17at5178
				18010at5178
				18011at5178
				18012at5178
				18015at5178
				18020at5178
				18025at5178
				18026at5178
				18029at5178
				18052at5178
				18055at5178
				18065at5178
				18085at5178
				18086at5178
				18087at5178
				18097at5178
				1809at5178
				18114at5178
				18126at5178
				18139at5178
				18153at5178
				1818at5178
				1819at5178
				18201at5178
				18203at5178
				18213at5178
				18254at5178
				18255at5178
				18264at5178
				18281at5178
				18287at5178
				18292at5178
				18296at5178
				18308at5178
				18309at5178
				1831at5178
				18353at5178
				1835at5178
				18395at5178
				18402at5178
				18418at5178
				18425at5178
				18430at5178
				18432at5178
				18434at5178
				18451at5178
				18455at5178
				18459at5178
				18467at5178
				18472at5178
				18474at5178
				18477at5178
				18480at5178
				18488at5178
				18490at5178
				1850at5178
				18511at5178
				18547at5178
				18561at5178
				18601at5178
				18602at5178
				18613at5178
				18618at5178
				18649at5178
				1864at5178
				1865at5178
				18661at5178
				18662at5178
				18681at5178
				18697at5178
				18714at5178
				18723at5178
				18726at5178
				18734at5178
				18744at5178
				18772at5178
				18784at5178
				18787at5178
				18800at5178
				18804at5178
				18805at5178
				18821at5178
				1882at5178
				18839at5178
				18847at5178
				18857at5178
				18863at5178
				18870at5178
				18882at5178
				18886at5178
				18888at5178
				18906at5178
				1890at5178
				18936at5178
				18947at5178
				18951at5178
				18961at5178
				18966at5178
				18987at5178
				18989at5178
				18993at5178
				19019at5178
				19020at5178
				1902at5178
				19043at5178
				19047at5178
				19049at5178
				19061at5178
				19072at5178
				19080at5178
				19082at5178
				19102at5178
				19108at5178
				1910at5178
				19146at5178
				19178at5178
				19182at5178
				19194at5178
				19200at5178
				19216at5178
				1924at5178
				19272at5178
				19274at5178
				19296at5178
				19298at5178
				19307at5178
				19325at5178
				19326at5178
				19329at5178
				19330at5178
				19331at5178
				1935at5178
				19361at5178
				1936at5178
				19373at5178
				19385at5178
				1938at5178
				19407at5178
				19427at5178
				19433at5178
				19464at5178
				19468at5178
				19486at5178
				19487at5178
				19491at5178
				19509at5178
				19553at5178
				19568at5178
				19569at5178
				19577at5178
				19578at5178
				19581at5178
				1958at5178
				19619at5178
				19625at5178
				19630at5178
				19670at5178
				19672at5178
				19685at5178
				1968at5178
				19691at5178
				19698at5178
				19704at5178
				19705at5178
				19723at5178
				19745at5178
				19754at5178
				19760at5178
				19763at5178
				19769at5178
				1978at5178
				19812at5178
				19818at5178
				19835at5178
				19837at5178
				19842at5178
				19847at5178
				1984at5178
				1985at5178
				19861at5178
				19865at5178
				19883at5178
				19894at5178
				19897at5178
				19915at5178
				19937at5178
				19944at5178
				19968at5178
				19977at5178
				19990at5178
				19993at5178
				1999at5178
				20014at5178
				20056at5178
				20068at5178
				20076at5178
				20100at5178
				20113at5178
				20114at5178
				20127at5178
				20129at5178
				20137at5178
				20164at5178
				20201at5178
				20202at5178
				2020at5178
				20213at5178
				20220at5178
				20225at5178
				20229at5178
				20232at5178
				2023at5178
				20241at5178
				20272at5178
				20277at5178
				20307at5178
				20352at5178
				20357at5178
				20367at5178
				20371at5178
				20377at5178
				2037at5178
				20414at5178
				20451at5178
				20467at5178
				20472at5178
				20473at5178
				20474at5178
				20487at5178
				20495at5178
				20534at5178
				20546at5178
				20549at5178
				20561at5178
				20572at5178
				20573at5178
				20576at5178
				20596at5178
				20617at5178
				20621at5178
				20624at5178
				20626at5178
				20627at5178
				20629at5178
				2064at5178
				2065at5178
				20684at5178
				20693at5178
				20704at5178
				20709at5178
				20714at5178
				20727at5178
				20730at5178
				20736at5178
				20740at5178
				20749at5178
				20759at5178
				20781at5178
				20824at5178
				20827at5178
				20835at5178
				20836at5178
				20864at5178
				20866at5178
				20887at5178
				20897at5178
				2089at5178
				20910at5178
				20937at5178
				20953at5178
				20956at5178
				20957at5178
				20958at5178
				20960at5178
				20978at5178
				2097at5178
				20981at5178
				20984at5178
				20988at5178
				20996at5178
				20997at5178
				21042at5178
				21048at5178
				21072at5178
				21118at5178
				21121at5178
				21123at5178
				21136at5178
				21148at5178
				21152at5178
				2116at5178
				21170at5178
				21176at5178
				21180at5178
				21186at5178
				21187at5178
				21238at5178
				21247at5178
				21248at5178
				21251at5178
				21256at5178
				21258at5178
				2125at5178
				21271at5178
				21275at5178
				21287at5178
				21292at5178
				21299at5178
				212at5178
				21312at5178
				21314at5178
				2131at5178
				21334at5178
				21348at5178
				21353at5178
				21357at5178
				21365at5178
				21377at5178
				2141at5178
				21422at5178
				21424at5178
				2144at5178
				2145at5178
				21474at5178
				21480at5178
				21481at5178
				21488at5178
				21490at5178
				21491at5178
				21493at5178
				21496at5178
				21504at5178
				21514at5178
				2155at5178
				21571at5178
				21587at5178
				21611at5178
				21612at5178
				21618at5178
				21622at5178
				21662at5178
				21663at5178
				2167at5178
				216at5178
				21704at5178
				21710at5178
				21719at5178
				21735at5178
				21751at5178
				21752at5178
				21762at5178
				21769at5178
				21777at5178
				21817at5178
				21857at5178
				21858at5178
				21873at5178
				21876at5178
				21907at5178
				21908at5178
				21914at5178
				2191at5178
				21935at5178
				21940at5178
				21948at5178
				21952at5178
				2196at5178
				21975at5178
				21983at5178
				21998at5178
				22006at5178
				22026at5178
				2202at5178
				22032at5178
				22043at5178
				22051at5178
				22054at5178
				2207at5178
				22090at5178
				22094at5178
				22098at5178
				22130at5178
				22135at5178
				22138at5178
				22141at5178
				22169at5178
				22189at5178
				22195at5178
				22220at5178
				22274at5178
				22289at5178
				22304at5178
				22317at5178
				22323at5178
				2234at5178
				22362at5178
				2236at5178
				22399at5178
				22418at5178
				22419at5178
				22421at5178
				22438at5178
				2244at5178
				22454at5178
				22462at5178
				22477at5178
				2249at5178
				22519at5178
				22539at5178
				22558at5178
				22621at5178
				22622at5178
				22624at5178
				22647at5178
				22662at5178
				22676at5178
				22686at5178
				22698at5178
				22721at5178
				22725at5178
				22739at5178
				22772at5178
				22775at5178
				22776at5178
				22779at5178
				227at5178
				22800at5178
				22815at5178
				2282at5178
				22841at5178
				22845at5178
				22854at5178
				22855at5178
				22859at5178
				22861at5178
				2286at5178
				22871at5178
				22879at5178
				22889at5178
				22908at5178
				22909at5178
				2291at5178
				22939at5178
				22960at5178
				23000at5178
				2300at5178
				23017at5178
				23032at5178
				23063at5178
				23077at5178
				2308at5178
				23100at5178
				23102at5178
				23114at5178
				23139at5178
				23140at5178
				23142at5178
				2314at5178
				23156at5178
				23170at5178
				2318at5178
				23192at5178
				23252at5178
				23265at5178
				23300at5178
				23311at5178
				23323at5178
				23366at5178
				23391at5178
				23400at5178
				23422at5178
				23437at5178
				2347at5178
				23494at5178
				2352at5178
				2354at5178
				23582at5178
				23587at5178
				23662at5178
				236at5178
				2385at5178
				2396at5178
				2400at5178
				2401at5178
				2404at5178
				2408at5178
				2409at5178
				2434at5178
				2449at5178
				2451at5178
				2457at5178
				2464at5178
				246at5178
				2492at5178
				2518at5178
				2522at5178
				252at5178
				2560at5178
				2564at5178
				2596at5178
				260at5178
				262at5178
				2638at5178
				2653at5178
				2671at5178
				2690at5178
				2709at5178
				2733at5178
				2734at5178
				2739at5178
				274at5178
				2773at5178
				2809at5178
				2810at5178
				2812at5178
				2819at5178
				2827at5178
				2858at5178
				2863at5178
				2876at5178
				2907at5178
				2926at5178
				2942at5178
				2951at5178
				2954at5178
				2966at5178
				2978at5178
				297at5178
				2981at5178
				2985at5178
				3000at5178
				3018at5178
				3020at5178
				3027at5178
				3034at5178
				3045at5178
				3056at5178
				3058at5178
				3060at5178
				3072at5178
				3082at5178
				3084at5178
				3105at5178
				3139at5178
				3145at5178
				3176at5178
				3186at5178
				3199at5178
				3205at5178
				3216at5178
				3226at5178
				3239at5178
				3245at5178
				3269at5178
				3274at5178
				327at5178
				3285at5178
				3288at5178
				3306at5178
				332at5178
				3331at5178
				3338at5178
				3344at5178
				3346at5178
				3354at5178
				3355at5178
				3363at5178
				3367at5178
				3368at5178
				3373at5178
				3381at5178
				3383at5178
				3396at5178
				3398at5178
				3414at5178
				342at5178
				3437at5178
				3462at5178
				3474at5178
				3489at5178
				3491at5178
				3492at5178
				3505at5178
				3506at5178
				3511at5178
				3521at5178
				3523at5178
				3531at5178
				355at5178
				3580at5178
				3581at5178
				3586at5178
				3592at5178
				359at5178
				3600at5178
				3601at5178
				3616at5178
				3620at5178
				3627at5178
				3628at5178
				3629at5178
				3633at5178
				363at5178
				3643at5178
				3649at5178
				3670at5178
				3679at5178
				3680at5178
				3684at5178
				3706at5178
				3710at5178
				3711at5178
				3727at5178
				3730at5178
				3738at5178
				3777at5178
				3783at5178
				3816at5178
				3821at5178
				3822at5178
				3826at5178
				3856at5178
				385at5178
				3885at5178
				3886at5178
				3888at5178
				3890at5178
				3891at5178
				3896at5178
				3897at5178
				3902at5178
				3906at5178
				391at5178
				392at5178
				3935at5178
				3941at5178
				3976at5178
				4001at5178
				4011at5178
				4017at5178
				4022at5178
				4028at5178
				4037at5178
				4056at5178
				4076at5178
				4078at5178
				4095at5178
				4098at5178
				411at5178
				4123at5178
				4125at5178
				4129at5178
				4134at5178
				4135at5178
				4149at5178
				4151at5178
				4152at5178
				4170at5178
				4172at5178
				4184at5178
				4193at5178
				4197at5178
				4198at5178
				4200at5178
				4206at5178
				4221at5178
				4242at5178
				4243at5178
				4244at5178
				4259at5178
				425at5178
				4268at5178
				427at5178
				4282at5178
				4285at5178
				4297at5178
				4303at5178
				4324at5178
				433at5178
				434at5178
				4358at5178
				4379at5178
				4389at5178
				4406at5178
				441at5178
				4423at5178
				4441at5178
				4448at5178
				4477at5178
				447at5178
				4486at5178
				4487at5178
				4489at5178
				4490at5178
				4497at5178
				449at5178
				4507at5178
				4516at5178
				4521at5178
				4528at5178
				4530at5178
				4538at5178
				4543at5178
				4546at5178
				4551at5178
				4562at5178
				4574at5178
				4590at5178
				4593at5178
				4595at5178
				4605at5178
				4609at5178
				461at5178
				4621at5178
				463at5178
				4644at5178
				465at5178
				4660at5178
				4675at5178
				467at5178
				469at5178
				4707at5178
				4709at5178
				471at5178
				4734at5178
				4744at5178
				4770at5178
				4791at5178
				4795at5178
				4798at5178
				4800at5178
				4804at5178
				4806at5178
				4823at5178
				4826at5178
				4831at5178
				4833at5178
				4855at5178
				4870at5178
				4875at5178
				4882at5178
				4886at5178
				4890at5178
				4900at5178
				4901at5178
				4905at5178
				4925at5178
				4940at5178
				4970at5178
				4972at5178
				497at5178
				4980at5178
				4986at5178
				498at5178
				4992at5178
				5003at5178
				5007at5178
				5009at5178
				500at5178
				5020at5178
				5039at5178
				5041at5178
				5050at5178
				507at5178
				5095at5178
				5097at5178
				5098at5178
				5101at5178
				5106at5178
				511at5178
				5139at5178
				5140at5178
				5141at5178
				5142at5178
				5166at5178
				516at5178
				5171at5178
				5188at5178
				5206at5178
				5226at5178
				5231at5178
				5232at5178
				5245at5178
				5247at5178
				524at5178
				5250at5178
				5259at5178
				5273at5178
				5279at5178
				5299at5178
				5304at5178
				5307at5178
				5314at5178
				5328at5178
				5332at5178
				5340at5178
				534at5178
				5357at5178
				5378at5178
				5384at5178
				5387at5178
				5404at5178
				5416at5178
				5429at5178
				5440at5178
				5445at5178
				5448at5178
				544at5178
				5477at5178
				5487at5178
				5489at5178
				5493at5178
				5497at5178
				552at5178
				5551at5178
				5564at5178
				557at5178
				5583at5178
				5589at5178
				5614at5178
				561at5178
				5625at5178
				5630at5178
				5644at5178
				5653at5178
				5666at5178
				5667at5178
				5669at5178
				5672at5178
				5679at5178
				567at5178
				568at5178
				5703at5178
				5704at5178
				5721at5178
				5738at5178
				5746at5178
				574at5178
				5756at5178
				5766at5178
				5774at5178
				5775at5178
				5776at5178
				5780at5178
				5788at5178
				5803at5178
				5805at5178
				5807at5178
				5809at5178
				5837at5178
				5838at5178
				5850at5178
				5855at5178
				5866at5178
				5871at5178
				5896at5178
				5899at5178
				5900at5178
				5901at5178
				5918at5178
				592at5178
				5934at5178
				5953at5178
				5973at5178
				5978at5178
				5991at5178
				5995at5178
				6007at5178
				6018at5178
				6021at5178
				6033at5178
				603at5178
				6046at5178
				6070at5178
				6089at5178
				6111at5178
				6126at5178
				612at5178
				6136at5178
				6144at5178
				6147at5178
				6157at5178
				6170at5178
				6187at5178
				6195at5178
				6197at5178
				6209at5178
				6212at5178
				6236at5178
				6254at5178
				6274at5178
				6279at5178
				6284at5178
				628at5178
				6336at5178
				6344at5178
				6356at5178
				6372at5178
				6373at5178
				6377at5178
				6385at5178
				6391at5178
				6395at5178
				6407at5178
				6417at5178
				6425at5178
				6427at5178
				6439at5178
				6449at5178
				6450at5178
				6462at5178
				6477at5178
				6482at5178
				6484at5178
				6493at5178
				6498at5178
				6522at5178
				6525at5178
				6533at5178
				6534at5178
				6540at5178
				6544at5178
				6552at5178
				6570at5178
				6571at5178
				6582at5178
				6587at5178
				6591at5178
				6647at5178
				6652at5178
				6656at5178
				6658at5178
				6668at5178
				6691at5178
				6707at5178
				6712at5178
				6719at5178
				6725at5178
				6729at5178
				6737at5178
				6742at5178
				6760at5178
				6781at5178
				6817at5178
				6820at5178
				6859at5178
				6864at5178
				6886at5178
				68at5178
				6900at5178
				6931at5178
				6935at5178
				6977at5178
				697at5178
				7018at5178
				7022at5178
				7052at5178
				7078at5178
				7079at5178
				7089at5178
				708at5178
				7106at5178
				7134at5178
				7147at5178
				7149at5178
				714at5178
				7159at5178
				7208at5178
				7214at5178
				7218at5178
				721at5178
				7226at5178
				7274at5178
				7289at5178
				729at5178
				7306at5178
				7320at5178
				7335at5178
				7360at5178
				7363at5178
				7389at5178
				7392at5178
				7399at5178
				739at5178
				7416at5178
				7420at5178
				7429at5178
				7491at5178
				7497at5178
				7508at5178
				7516at5178
				7533at5178
				7578at5178
				7594at5178
				7598at5178
				7602at5178
				7638at5178
				763at5178
				7671at5178
				7692at5178
				7693at5178
				7698at5178
				76at5178
				7700at5178
				7725at5178
				7756at5178
				7758at5178
				7776at5178
				7778at5178
				7780at5178
				7791at5178
				7815at5178
				7823at5178
				7833at5178
				7869at5178
				7877at5178
				7878at5178
				7881at5178
				7884at5178
				788at5178
				7898at5178
				7903at5178
				7911at5178
				7944at5178
				7947at5178
				7949at5178
				794at5178
				7961at5178
				7995at5178
				79at5178
				8005at5178
				800at5178
				802at5178
				8043at5178
				8046at5178
				8048at5178
				8051at5178
				8059at5178
				8060at5178
				8062at5178
				8063at5178
				8067at5178
				8104at5178
				8136at5178
				8163at5178
				8164at5178
				8165at5178
				8172at5178
				8177at5178
				8188at5178
				8190at5178
				8192at5178
				8194at5178
				81at5178
				8203at5178
				8206at5178
				8212at5178
				8231at5178
				8253at5178
				8259at5178
				8262at5178
				8278at5178
				8283at5178
				8294at5178
				8306at5178
				8310at5178
				8329at5178
				8344at5178
				8362at5178
				8371at5178
				8372at5178
				837at5178
				8408at5178
				8411at5178
				8412at5178
				841at5178
				8434at5178
				8436at5178
				8437at5178
				8483at5178
				8490at5178
				849at5178
				8530at5178
				8538at5178
				8556at5178
				8562at5178
				8567at5178
				8571at5178
				8574at5178
				8576at5178
				8584at5178
				8585at5178
				8594at5178
				8603at5178
				8631at5178
				8632at5178
				8643at5178
				866at5178
				8675at5178
				8682at5178
				8685at5178
				8687at5178
				8689at5178
				868at5178
				8698at5178
				86at5178
				8702at5178
				8764at5178
				8799at5178
				8812at5178
				8814at5178
				8825at5178
				882at5178
				8834at5178
				8851at5178
				8868at5178
				8871at5178
				8882at5178
				8897at5178
				8902at5178
				8911at5178
				8921at5178
				8936at5178
				8940at5178
				8941at5178
				8952at5178
				8961at5178
				896at5178
				8976at5178
				8981at5178
				8988at5178
				9008at5178
				9021at5178
				9027at5178
				9044at5178
				9055at5178
				9067at5178
				9073at5178
				9087at5178
				9090at5178
				9104at5178
				9106at5178
				9118at5178
				9124at5178
				9161at5178
				9169at5178
				9177at5178
				9196at5178
				9200at5178
				9208at5178
				9213at5178
				9227at5178
				9230at5178
				9233at5178
				9240at5178
				9253at5178
				9261at5178
				9269at5178
				9274at5178
				9276at5178
				9287at5178
				9306at5178
				9311at5178
				9319at5178
				9323at5178
				9329at5178
				9330at5178
				9338at5178
				9360at5178
				9361at5178
				9373at5178
				9409at5178
				9415at5178
				9433at5178
				9437at5178
				9446at5178
				944at5178
				9460at5178
				9462at5178
				9474at5178
				9476at5178
				9487at5178
				9499at5178
				9516at5178
				9526at5178
				9535at5178
				9543at5178
				9549at5178
				9552at5178
				9569at5178
				9572at5178
				9574at5178
				957at5178
				9585at5178
				963at5178
				965at5178
				9664at5178
				9672at5178
				9678at5178
				9683at5178
				9689at5178
				9696at5178
				9698at5178
				9703at5178
				9714at5178
				9718at5178
				9725at5178
				9728at5178
				9734at5178
				973at5178
				9743at5178
				976at5178
				9776at5178
				9781at5178
				9796at5178
				979at5178
				9802at5178
				9803at5178
				9805at5178
				9808at5178
				9813at5178
				9815at5178
				9822at5178
				9825at5178
				9834at5178
				9835at5178
				9845at5178
				9870at5178
				9885at5178
				9904at5178
				9924at5178
				9934at5178
				9958at5178
				9964at5178
				9978at5178
				9988at5178
