# Supplementary material for: Genomic insights into the ecological versatility of Tetracladium spp
Source: BMC Genomics. 2025 Nov 5;26:998. doi: 10.1186/s12864-025-12146-z (PMC12590662; doi:10.1186/s12864-025-12146-z)
Supplement: Supplementary file 8 — Supplementary Material 8. [file 12864_2025_12146_MOESM8_ESM.xlsx]

## Sheet: Sheet1
	Enzyme	Gene name (S. cerevisiae)	Gene length (S. cerevisiae)	Tetracladium maxilliforme predicted genes		Tetracladium marchalianum predicted genes		Tetracladium maxilliforme BLAST hits			Tetracladium marchalianum BLAST hits
				Gene ID	length of predicted gene	Gene ID	length of predicted gene	Closest match accession	BLAST result	Location	Closest match accession	BLAST result	Location
Type I FAS	cytosolic acetyl-CoA carboxylase	ACC1	2233	FUN_002057	6976	FUN_011812	7036
	Ascomycota-type cytosolic fatty acid synthase 1	FAS1	2051	FUN_003505, FUN_003506	5692, 6311	FUN_006116, FUN_006118	6340, 5679
	Ascomycota-type cytosolic fatty acid synthase 2	FAS2	1887	-	-	-	-	XM_046263152.1	E-value:0, Per. ident: 87	contig_115 680896-685995	XM_058495026.1	E-value:0, Per. ident: 80	contig_1764 38631-43745
Type II FAS	mitochondrial acetyl-CoA carboxylase	HFA1	2123	-	-	-	-	XM_046258082.1	E-value:0, Per. ident: 81	contig_66 181214-187849	XM_018207848.1	E-value:0, Per. ident: 81	contig_728 5557-10431
	mitochondrial malonyl-CoA ACP transacylase	MCT1	360	-	-	FUN_014578	1396	-	-	-
	mitochondrial 3-ketoacyl synthase	CEM1	442	FUN_002297	1286	FUN_009040	1385
	mitochondrial 3-ketoacyl reductase	OAR1	278	-	-	-	-	XM_046094510.1	E-value:7e-36, Per. ident: 76	contig_48 981133-981687	XM_025682691.1	E-value:2e-18, Per. ident: 76	contig_1806 10266-10541
	mitochondrial enoyl dehydratase	HTD2	280	-	-	-	-	-	-	-	-	-	-
	mitochondrial enoyl reductase	ETR1	380	FUN_000833	1313	FUN_008202	1288
Thiamine metabolism/transport	Thiazole synthase	THI4	327	FUN_003988	1024	FUN_008107	1096
	Bifunctional enzyme with thiamine-phosphate pyrophosphorylase and 4-methyl-5-beta-hydroxyethylthiazole kinase activities	THI6	541	FUN_002246	1628	FUN_011051	1674
	Plasma membrane transporter responsible for the uptake of thiamine	THI7	599	-	-	FUN_007225	1916	-	-	-
	Multifunctional protein with hydroxymethylpyrimidine phosphate (HMP-P) kinase and thiaminase activities	THI20	552	FUN_001889	1910	FUN_010923	2108
	Hydroxymethylpyrimidine phosphate kinase	THI21	552	-	-	-	-	-	-	-	-	-	-
	Hydroxymethylpyrimidine phosphate kinases	THI22	573	-	-	-	-	-	-	-	-	-	-
	Transporter of thiamine or related compound	THI72	600	-	-	-	-	-	-	-	-	-	-
	High-affinity nicotinamide riboside transporter	NRT1	599	-	-	-	-	-	-	-	-	-	-
